# Supplementary material for: FTO variant is associated with changes in BMI, ghrelin, and brain function following bariatric surgery
Source: JCI Insight. 2024 Aug 1;9(17):e175967. doi: 10.1172/jci.insight.175967 (PMC11385082; doi:10.1172/jci.insight.175967)
Supplement: Supporting data values [file jciinsight-9-175967-s228.xlsx]

## Sheet: Figure1A
BMI		PreLSG	PostLSG-1	PostLSG-6	PostLSG-12	PostLSG-24	PostLSG-36	PostLSG-48	PostLSG-60	PostLSG-36 vs. -12		PostLSG-48 vs. -36		PostLSG-60 vs. -48			Group	BMI_PreLSG	detaBMI_PostLSG-12
		Mean±se	Mean±se	Mean±se	Mean±se	Mean±se	Mean±se	Mean±se	Mean±se	t	p	t	p	t	p		AT	36.9344	9.21676
AT		39.25±1.07	34.98±1.07	30.06±1.24	29.11±1.25	29.30±1.24	30.27±1.19	31.24±1.19	32.53±1.18	3.42	0.004	4.27	<0.001	4.99	<0.001		AT	37.1823	9.63359
TT		38.76±0.83	34.09±0.80	28.43±0.61	26.35±0.46	26.82±0.47	27.28±0.59	28.12±0.69	28.27±0.70	3.3	0.003	2.54	0.018	0.79	0.44		AT	39.1837	9.18367
AT vs. TT	t	0.37	0.67	1.31	2.44	2.181	2.49	2.44	3.34								AT	35.4367	11.2407
	p	0.717	0.504	0.197	0.019	0.035	0.017	0.019	0.002								AT	44.6367	13.174
																	AT	41.5765	12.0165
																	AT	38.83	14.5159
																	AT	35.2224	13.1221
																	AT	35.8782	4.51325
																	AT	36.0547	11.8359
																	AT	44.9827	9.71739
																	AT	34.4222	10.2251
																	AT	33.8021	8.66153
																	AT	45.1068	8.21284
																	AT	42.6136	8.36922
																	AT	46.2412	8.69023
																	TT	36.391	13.7347
																	TT	36.2959	9.15288
																	TT	38.7643	16.4987
																	TT	40.4444	15.0542
																	TT	41.9143	12.7648
																	TT	32.788	6.74599
																	TT	40.7407	12.2186
																	TT	38.2002	13.5202
																	TT	41.6616	13.2834
																	TT	39.8864	13.8247
																	TT	37.4214	13.2728
																	TT	36.9608	9.04531
																	TT	37.911	13.4637
																	TT	34.7222	10.1222
																	TT	41.9136	14.1433
																	TT	45.8261	13.6794
																	TT	41.6667	14.7881
																	TT	33.7495	8.70954
																	TT	36.7309	8.81095
																	TT	43.5185	16.3585
																	TT	39.8438	13.5938
																	TT	31.0953	6.62528
																	TT	42.4062	16.7573
																	TT	48.9292	18.4322
																	TT	31.4359	7.94348
																	TT	36.5798	9.90703

## Sheet: Figure2B
Ghrelin		PreLSG	PostLSG-1	PostLSG-6	PostLSG-12	PreLSG vs PostLSG-1		PreLSG vs PostLSG-6		PreLSG vs PostLSG-12		PostLSG-6 vs PostLSG-12			Group	Ghrelin_PostLSG-12	BMI_PostLSG-12
		Mean±se	Mean±se	Mean±se	Mean±se	t	p	t	p	t	p	t	p		AT	143.24	27.72
AT		321.12±42.28	133.91±38.30	85.17±24.85	137.42±19.17	4.207	<0.001	5.898	<0.001	4.364	<0.001	-4.916	<0.001		AT	147.34	27.54
TT		312.32±36.78	163.07±35.08	153.69±28.52	139.74±26.82	6.565	<0.001	5.266	<0.001	5.776	<0.001	0.665	0.512		AT	78.59	30.12
AT vs. TT	t	0.15	-0.54	-1.66	-0.06										AT	161.24	24.15
	p	0.879	0.592	0.105	0.954										AT	176.73	31.47
															AT	113.66	29.54
															AT	104.37	24.31
															AT	99.69	22.07
															AT	134.61	31.36
															AT	304.27	24.28
															AT	109.92	35.27
															AT	301.68	24.19
															AT	150.66	25.14
															AT	112.46	36.89
															AT	29.75	34.24
															AT	30.54	37.52
															TT	98.76	22.63
															TT	23.8	27.14
															TT	119.41	22.27
															TT	80.71	25.39
															TT	61.28	29.15
															TT	154.51	26.04
															TT	144.45	28.52
															TT	532.44	24.41
															TT	21.31	28.38
															TT	29.58	26.06
															TT	117.43	24.15
															TT	16.52	27.92
															TT	24.36	24.45
															TT	74.64	24.6
															TT	96.61	27.77
															TT	136.44	32.15
															TT	115.031	26.88
															TT	91.52	25.04
															TT	83.12	27.92
															TT	418.5	27.16
															TT	254.12	26.25
															TT	432.76	24.47
															TT	63.31	25.65
															TT	304.67	30.5
															TT	47.68	23.49
															TT	89.85	26.67

## Sheet: Figure2
PCC_ALFF		PreLSG	PostLSG-1	PostLSG-6	PostLSG-12	PreLSG vs. PostLSG-1		PreLSG vs. PostLSG-6		PreLSG vs. PostLSG-12			Group	PCC_ALFF_PostLSG-12	BMI_PostLSG-12	EBMI-PostLSG-12
		Mean±se	Mean±se	Mean±se	Mean±se	t	p	t	p	t	p		AT	1.30045	27.72	0.772282
AT		1.32±0.09	1.27±0.05	1.19±0.05	1.20±0.05	1.256	0.228	2.159	0.047	1.622	0.126		AT	1.04499	27.54	0.790788
TT		1.28±0.05	1.36±0.04	1.45±0.04	1.49±0.04	-2.36	0.026	-3.763	<0.001	-5.525	<0.001		AT	0.899648	30.12	0.647482
AT vs. TT	t	0.79	-1.51	-3.73	-4.9								AT	1.20702	24.15	1.07704
	p	0.432	0.139	<0.001	<0.001								AT	1.17625	31.47	0.670888
													AT	1.14592	29.54	0.724912
													AT	1.08233	24.31	1.04959
													AT	1.51745	22.07	1.28366
													AT	1.1671	31.36	0.414887
													AT	1.57548	24.28	1.07067
													AT	1.25464	35.27	0.48629
													AT	1.50617	24.19	1.08522
													AT	1.08232	25.14	0.984035
													AT	1.12623	36.89	0.408462
													AT	1.1601	34.24	0.475156
													AT	0.926773	37.52	0.40912
													TT	1.35278	22.63	1.20576
													TT	1.39909	27.14	0.810282
													TT	1.57065	22.27	1.19866
													TT	1.4776	25.39	0.974734
													TT	1.17377	29.15	0.754674
													TT	1.47442	26.04	0.866204
													TT	1.51257	28.52	0.776242
													TT	1.72366	24.41	1.02424
													TT	1.28213	28.38	0.797246
													TT	1.45974	26.06	0.928681
													TT	1.41725	24.15	1.06854
													TT	1.35765	27.92	0.756244
													TT	1.78623	24.45	1.04281
													TT	1.58342	24.6	1.04114
													TT	1.83833	27.77	0.836208
													TT	1.35404	32.15	0.656841
													TT	1.15465	26.88	0.887287
													TT	1.46473	25.04	0.995438
													TT	1.46171	27.92	0.751086
													TT	1.33291	27.16	0.88336
													TT	1.54247	26.25	0.915789
													TT	1.74368	24.47	1.08695
													TT	1.80002	25.65	0.962719
													TT	1.64563	30.5	0.770281
													TT	1.61051	23.49	1.23424
													TT	1.31325	26.67	0.855545

## Sheet: Figure3A
DLPFC_PostLSG-12		PreLSG	PostLSG-1	PostLSG-6	PostLSG-12		Group	detaBMI_PostLSG-12	DLPFC_PostLSG-12
		Mean±se	Mean±se	Mean±se	Mean±se		AT	9.21676	0.333635
AT		0.41±0.14	0.43±0.13	0.39±0.16	0.49±0.16		AT	9.63359	0.929892
TT		-0.07±0.08	-0.02±0.09	-0.16±0.12	-0.03±0.10		AT	9.18367	0.429473
AT vs. TT	t	3.2	3.04	2.74	2.91		AT	11.2407	0.402286
	p	0.003	0.004	0.009	0.006		AT	13.174	-0.46539
							AT	12.0165	0.369141
							AT	14.5159	-0.37206
							AT	13.1221	-0.21423
							AT	4.51325	0.319489
							AT	11.8359	0.078203
							AT	9.71739	1.32217
							AT	10.2251	0.57891
							AT	8.66153	1.02281
							AT	8.21284	1.52766
							AT	8.36922	1.52883
							AT	8.69023	0.00642
							TT	13.7347	-0.10989
							TT	9.15288	-0.87459
							TT	16.4987	-0.1737
							TT	15.0542	-0.50631
							TT	12.7648	-0.33798
							TT	6.74599	0.390852
							TT	12.2186	-0.3827
							TT	13.5202	0.093515
							TT	13.2834	-0.42555
							TT	13.8247	0.13004
							TT	13.2728	0.685906
							TT	9.04531	0.093181
							TT	13.4637	0.532799
							TT	10.1222	0.511254
							TT	14.1433	0.164588
							TT	13.6794	0.26472
							TT	14.7881	-0.953
							TT	8.70954	0.530954
							TT	8.81095	-0.51688
							TT	16.3585	-0.22981
							TT	13.5938	0.61072
							TT	6.62528	0.605076
							TT	16.7573	-0.15824
							TT	18.4322	0.075961
							TT	7.94348	-1.2289
							TT	9.90703	0.368713

## Sheet: Figure3B
INS_PostLSG-12		PreLSG	PostLSG-1	PostLSG-6	PostLSG-12		Group	detaBMI_PostLSG-12	INS_PostLSG-12
		Mean±se	Mean±se	Mean±se	Mean±se		AT	9.21676	0.411544
AT		0.32±0.10	0.13±0.07	0.23±0.08	0.32±0.14		AT	9.63359	0.04051
TT		-0.09±0.06	-0.06±0.08	-0.10±0.08	-0.09±0.08		AT	9.18367	0.416396
AT vs. TT	t	3.8	1.76	2.75	2.81		AT	11.2407	1.56806
	p	<0.001	0.086	0.009	0.008		AT	13.174	-0.40298
							AT	12.0165	0.241218
							AT	14.5159	0.014057
							AT	13.1221	-0.3599
							AT	4.51325	0.379555
							AT	11.8359	0.150404
							AT	9.71739	0.446335
							AT	10.2251	-0.3683
							AT	8.66153	0.510635
							AT	8.21284	1.15449
							AT	8.36922	0.929453
							AT	8.69023	0.085955
							TT	13.7347	-1.00379
							TT	9.15288	-0.36345
							TT	16.4987	0.070162
							TT	15.0542	-0.54602
							TT	12.7648	-0.65224
							TT	6.74599	-0.10115
							TT	12.2186	-0.01889
							TT	13.5202	0.043483
							TT	13.2834	0.075046
							TT	13.8247	0.400219
							TT	13.2728	0.150487
							TT	9.04531	0.046923
							TT	13.4637	-0.20328
							TT	10.1222	0.248595
							TT	14.1433	-0.09054
							TT	13.6794	0.367881
							TT	14.7881	-0.93303
							TT	8.70954	0.494723
							TT	8.81095	-0.44435
							TT	16.3585	-0.06796
							TT	13.5938	0.081549
							TT	6.62528	0.115108
							TT	16.7573	0.206614
							TT	18.4322	0.346603
							TT	7.94348	-0.78083
							TT	9.90703	0.211543

## Sheet: Figure3C
DMPFC_PostLSG-12		PreLSG	PostLSG-1	PostLSG-6	PostLSG-12		Group	detaBMI_PostLSG-12	DMPFC_PostLSG-12
		Mean±se	Mean±se	Mean±se	Mean±se		AT	9.21676	0.609336
AT		0.51±0.15	0.33±0.20	0.47±0.13	0.50±0.14		AT	9.63359	0.871307
TT		-0.11±0.05	-0.06±0.08	0.09±0.10	-0.003±0.11		AT	9.18367	0.236058
AT vs. TT	t	4.64	2.08	2.37	2.76		AT	11.2407	0.56538
	p	<0.001	0.044	0.023	0.009		AT	13.174	-0.45946
							AT	12.0165	0.252372
							AT	14.5159	-0.49708
							AT	13.1221	-0.20874
							AT	4.51325	0.080062
							AT	11.8359	0.342867
							AT	9.71739	1.15474
							AT	10.2251	0.546595
							AT	8.66153	0.916054
							AT	8.21284	1.06829
							AT	8.36922	1.47193
							AT	8.69023	0.992626
							TT	13.7347	-0.9196
							TT	9.15288	-0.30216
							TT	16.4987	-0.1778
							TT	15.0542	-0.22952
							TT	12.7648	-0.882
							TT	6.74599	0.209066
							TT	12.2186	0.594029
							TT	13.5202	0.37487
							TT	13.2834	-0.37295
							TT	13.8247	0.276445
							TT	13.2728	0.288262
							TT	9.04531	0.441078
							TT	13.4637	0.437362
							TT	10.1222	0.954089
							TT	14.1433	0.49136
							TT	13.6794	0.054109
							TT	14.7881	-0.66737
							TT	8.70954	0.628552
							TT	8.81095	-0.3473
							TT	16.3585	-0.88172
							TT	13.5938	-0.13977
							TT	6.62528	1.00133
							TT	16.7573	-0.64715
							TT	18.4322	0.235214
							TT	7.94348	-0.68998
							TT	9.90703	0.19145
